# Supplementary material for: Neutralizing Activity of Sera from Sputnik V-Vaccinated People against Variants of Concern (VOC: B.1.1.7, B.1.351, P.1, B.1.617.2, B.1.617.3) and Moscow Endemic SARS-CoV-2 Variants
Source: Vaccines (Basel). 2021 Jul 12;9(7):779. doi: 10.3390/vaccines9070779 (PMC8310330; doi:10.3390/vaccines9070779)
Supplement: Supplementary file 1 [file vaccines-09-00779-s001.zip]

Archive with 1 entries (1 files):
- vaccines-1278027-supplementary.pdf
